# Supplementary material for: Analysis of the Relationship Between Microbial Community Succession and Volatile Flavor Compounds During Fermentation of Yunnan Traditional Rose Jam
Source: Foods. 2026 May 4;15(9):1590. doi: 10.3390/foods15091590 (PMC13164242; doi:10.3390/foods15091590)
Supplement: Supplementary file 1 [file foods-15-01590-s001.zip]

Archive with 1 entries (1 files):
- foods-4257172-supplementary.pdf
